# Supplementary material for: Multi-omics analysis provides insights into the mechanism underlying fruit color formation in Capsicum
Source: Front Plant Sci. 2024 Nov 6;15:1448060. doi: 10.3389/fpls.2024.1448060 (PMC11576296; doi:10.3389/fpls.2024.1448060)
Supplement: Supplementary file 4 [file Table1.xlsx]

## Sheet: Sheet1
Table S1. The information of the specific primers used for qRT-PCR
Num.	Accession number	F	R	Length (bp)	Description	Reference
1	GQ339766	GTTGTCTCTCGTCTACCTGT	CAGAATAACACGAACCCCAC	154	Ca-Actin	Reference gene
2	Capana06g001725	TGAAGACCTACGGCAAGT	CTCCATATCCTATACCTCACTC	111	CAO	Chlorophyll-biosynthesis gene
3	Capana03g000633	CGCCATCACTTCTCCATTA	CTCTCACTACCTCCTTATCAC	155	CHLM
4	Capana10g002504	GCTCGCTTCTTCTGTCTC	TCCTGTCCAACTTCCTCTT	199	CRD1
5	Capana00g004560	ACCAACCATCTCGGACAT	GATTAGCCTTAGGTGGAACA	148	POR1
6	Capana10g000065	CTAAGGAGAACTACACCATCA	AGCAGCATTAGCAACCAA	119	POR1-like
7	Capana04g000804	CAAGGTTGGTCAAGGAGTT	GTGGCAGGATTCAGGAAG	172	HEMA1
8	Capana04g000513	GTGTTCTCTATCCTGCTTCA	TGCCGTTGTGTATGTGTT	101	HemD
9	Capana01g000948	CCATCACTTCCATCCGTTA	GCATTCCATCTCCGTCAA	259	CCD4	Carotenoid-biosynthesis/degradation genes
10	Capana00g003114	TCGTAGTCATTGGTTCTTGT	CCTCTTCGTTCTGGATTATTG	144	NCED1
11	Capana01g003704	GTATGGAGATGGAAGATATGGA	TAGAGTCATGGCATTCACAA	148	NCED3
12	Capana11g000423	CCACCAGGATTCTCTAAGC	GGTTGGATCATAAGGAGGTAA	147	AAO1
13	Capana11g000422	TCCAACGAAGCAAGATGATA	CCTCCAACCTCTACAACAAT	157	AAO3
14	Capana10g002320	TTCGGAGGCTGGACTATC	AGTGGCATCAAGGCAATC	124	LCYB
15	Capana09g000177	ACTGATGTTGCGATTGGA	GAATAACCTGTGGCTGGAT	159	LCYE
16	Capana03g002170	CCGCCACTTCTCTTCTTC	GTCTCTACTTCAATCTCATCAC	173	CHYB1
17	Capana10g001912	TCCACCTGTCCTAATAAGAAG	ACCTCCGAAGAATGATGAAT	117	LUT1
18	Capana03g003272	AAGCCACCTCCAACTAATC	GTTCACATACACCACTCTTG	177	D27
19	Capana03g000549	GTCTTCACTTCATCAACACA	CTGCCAACATCTCATAGGA	300	HCT	Flavonoid-biosynthesis genes
20	Capana00g004448	ATGGCAAGATCCTAGCAATT	TCCTCTGGCATCACAAGT	295	At4g26220
21	Capana08g002351	ACATCAACTACCACAAGAGG	TCACCAACAGGAAGCATAC	208	CCOAOMT6
22	Capana09g002174	GCAGAGTATAGAAGGATATGGT	CGATAGTTGATGGAAGAAGGA	111	FLS
23	Capana09g000120	ATACAGATGGTAGGACAAGAC	GTGGCTCCGATTGAAGTT	111	HCT-like
24	Capana06g002446	GAGATGGCTCAGTTGGTT	GTGACAGCACGAACATTG	121	LOL1	Four color-related genes
25	Capana10g000333	GTGAAGGTTGATTGGACTCC	GACCATCAGTAGCCATAAGC	140	GLK2
26	Capana01g000809	CTGACAATAGTGATGGTTCA	GGCAGTCTTTACTTTGTGA	101	APRR2
27	Capana10g001710	ATTCTGTTGCTGCTGTGA	ATGCTATTGAGTTCAGGTGA	106	PP2C35
