# Supplementary material for: Multi-omics analysis provides insights into the mechanism underlying fruit color formation in Capsicum
Source: Front Plant Sci. 2024 Nov 6;15:1448060. doi: 10.3389/fpls.2024.1448060 (PMC11576296; doi:10.3389/fpls.2024.1448060)
Supplement: Supplementary file 5 [file Table2.xlsx]

## Sheet: Sheet1
Table S2 Statistics of differentially expressed genes (DEGs)
DEG Set	DEGs_total	up-regulated	down-regulated	DEGs (KEGG)	Pathways (KEGG)	TFs_total
CSJ009R vs. CSJ010O	2280	1212	1068	368	104	85
CSJ009Y vs. CSJ009R	9722	3978	5744	1813	125	479
CSJ009Y vs. CSJ010G	2520	1332	1188	441	108	83
CSJ010G vs. CSJ010O	9408	3789	5619	1795	125	482
Total	23930	10311	13619	4417	462	1129
Note: DEG Set, the name of differentially expressed gene sets; DEG Number, The number of differentially expressed genes; up-regulated, The number of up-regulated genes; down-regulated, The number of down-regulated genes. DEGs (KEGG), the number of DEGs identified in KEGG analysis;Pathways (KEGG), the number of pathways identified in KEGG analysis. TFs_total, transcription factors identified from …
