# Supplementary material for: Multi-omics analysis provides insights into the mechanism underlying fruit color formation in Capsicum
Source: Front Plant Sci. 2024 Nov 6;15:1448060. doi: 10.3389/fpls.2024.1448060 (PMC11576296; doi:10.3389/fpls.2024.1448060)
Supplement: Supplementary file 7 [file Table4.xlsx]

## Sheet: Sheet1
Table S4 Statistics of differentially expressed metabolites (DEMs)
Group	DEMs_total	DEMs_up	DEMs_down	DEMs (KEGG)
CSJ009Y_vs_CSJ009R	220	82	138	74
CSJ010G_vs_CSJ009Y	121	84	37	30
CSJ010G_vs_CSJ010O	198	89	109	69
CSJ010O_vs_CSJ009R	86	54	32	22
Total	345	191	196	195
Note: DEMs_total, the number of DEMs; DEMs_up, the number of up-regulated metabolites; DEMs_down, the number of down-regulated metabolites. DEMs (KEGG), the number of DEMs identified in KEGG analysis.
