# Supplementary material for: Multi-omics analysis provides insights into the mechanism underlying fruit color formation in Capsicum
Source: Front Plant Sci. 2024 Nov 6;15:1448060. doi: 10.3389/fpls.2024.1448060 (PMC11576296; doi:10.3389/fpls.2024.1448060)
Supplement: Supplementary file 9 [file Table6.xlsx]

## Sheet: Sheet1
	Table S6 The carotenoids identified from CSJ009 and CSJ010 fruits
	Index	Compounds	Class	Content (μg/g)
				CSJ009Y	CSJ009R	CSJ010G	CSJ010O
	Carotenoid_01	α-carotene	carotenes	0.107464	2.61385	0.889966	18.6533
	Carotenoid_02	lycopene	carotenes	0	0	0	0.810563
	Carotenoid_03	γ-carotene	carotenes	0	0.665151	0	0.336629
	Carotenoid_04	β-carotene	carotenes	1.67721	53.3783	27.3449	11.1689
	Carotenoid_05	phytofluene	carotenes	0	1.01219	0	1.26276
	Carotenoid_06	(E/Z)-phytoene	carotenes	0	101.072	0	106.138
	Carotenoid_07	ε-carotene	carotenes	0	0	0	0.730862
	Carotenoid_08	antheraxanthin dipalmitate	xanthophylls	0.0285782	0.488573	0	2.98214
	Carotenoid_09	lutein caprate	xanthophylls	0	0	0	0.191354
	Carotenoid_10	lutein laurate	xanthophylls	0	0.512651	0	0
	Carotenoid_11	lutein myristate	xanthophylls	0	2.04723	0	0
	Carotenoid_12	lutein palmitate	xanthophylls	0.127833	0	0	38.3514
	Carotenoid_13	lutein stearate	xanthophylls	0	0	0	0
	Carotenoid_14	5,6epoxy-luttein dilaurate	xanthophylls	0	19.6439	0	0
	Carotenoid_15	lutein dilaurate	xanthophylls	0.141223	0.982941	0.0180729	12.2428
	Carotenoid_16	5,6epoxy-lutein-caprate-palmitate	xanthophylls	0	0	0	0
	Carotenoid_17	lutein dimyristate	xanthophylls	0.38749	1.46336	0.058671	30.9917
	Carotenoid_18	lutein dipalmitate	xanthophylls	0.108695	1.49759	0	15.7474
	Carotenoid_19	lutein distearate	xanthophylls	0	0	0	0
	Carotenoid_20	lutein dioleate	xanthophylls	0	0	0	0
	Carotenoid_21	lutein oleate	xanthophylls	0	0	0	0.161579
	Carotenoid_22	neochrome palmitate	xanthophylls	0	5.16917	0	0
	Carotenoid_23	rubixanthin caprate	xanthophylls	0	0.209414	0	0
	Carotenoid_24	rubixanthin laurate	xanthophylls	0	7.19839	0	0.901055
	Carotenoid_25	rubixanthin myristate	xanthophylls	0	0	0	0.160402
	Carotenoid_26	rubixanthin palmitate	xanthophylls	0	13.1679	0	0.48929
	Carotenoid_27	violaxanthin dibutyrate	xanthophylls	0.0469639	0.0879708	0.047517	0.113407
	Carotenoid_28	violaxanthin laurate	xanthophylls	0	0	0	0.670673
	Carotenoid_29	violaxanthin myristate	xanthophylls	0.292288	21.3179	0.15767	72.5211
	Carotenoid_30	violaxanthin palmitate	xanthophylls	0.477047	0	0.287262	0
	Carotenoid_31	violaxanthin palmitoleate	xanthophylls	0	0	0	0
	Carotenoid_32	violaxanthin dilaurate	xanthophylls	0	0.22737	0	0.868668
	Carotenoid_33	violaxanthin-myristate-caprate	xanthophylls	0	0.307903	0	0.456605
	Carotenoid_34	violaxanthin-myristate-laurate	xanthophylls	0	1.32682	0	5.96743
	Carotenoid_35	violaxanthin dimyristate	xanthophylls	0.11672	0	0	1.50841
	Carotenoid_36	violaxanthin-myristate-palmitate	xanthophylls	0	0	0	1.29302
	Carotenoid_37	violaxanthin dipalmitate	xanthophylls	0	0	0	0.977446
	Carotenoid_38	violaxanthin-myristate-oleate	xanthophylls	0	0	0	0
	Carotenoid_39	violaxanthin dioleate	xanthophylls	0	0	0	0
	Carotenoid_40	zeaxanthin myristoleate	xanthophylls	0	0	0	0
	Carotenoid_41	zeaxanthin palmitate	xanthophylls	0	22.8714	0	1.01912
	Carotenoid_42	zeaxanthin-caprate-laurate	xanthophylls	0	0	0	0
	Carotenoid_43	zeaxanthin dilaurate	xanthophylls	0	0.372531	0	0.212529
	Carotenoid_44	zeaxanthin-laurate-myristate	xanthophylls	0	0.533145	0	0.230355
	Carotenoid_45	zeaxanthin dimyristate	xanthophylls	0.0340781	21.0545	0	4.72631
	Carotenoid_46	zeaxanthin-laurate-palmitate	xanthophylls	0	4.2853	0	0.9056
	Carotenoid_47	zeaxanthin-myristate-palmitate	xanthophylls	0	4.44062	0	0.440268
	Carotenoid_48	zeaxanthin dipalmitate	xanthophylls	0	8.60046	0	0
	Carotenoid_49	zeaxanthin-palmitate-stearate	xanthophylls	0	0.0227186	0	0
	Carotenoid_50	zeaxanthin-oleate-palmitate	xanthophylls	0	0	0	0
	Carotenoid_51	β-cryptoxanthin laurate	xanthophylls	0	7.45737	0	0.948499
	Carotenoid_52	β-cryptoxanthin myristate	xanthophylls	0	14.0232	0	1.43742
	Carotenoid_53	β-cryptoxanthin palmitate	xanthophylls	0	13.7441	0	0
	Carotenoid_54	β-cryptoxanthin oleate	xanthophylls	0	0.0990076	0	0
	Carotenoid_55	antheraxanthin	xanthophylls	0.718701	0	6.33331	0.952717
	Carotenoid_56	zeaxanthin	xanthophylls	2.02463	19.5662	3.33771	6.17188
	Carotenoid_57	violaxanthin	xanthophylls	1.29706	3.52246	14.6431	17.1019
	Carotenoid_58	neoxanthin	xanthophylls	2.11685	0.704978	28.6468	2.56034
	Carotenoid_59	lutein	xanthophylls	27.9667	0.648844	277.475	244.885
	Carotenoid_60	β-cryptoxanthin	xanthophylls	0.155808	10.5064	1.11796	2.66009
	Carotenoid_61	astaxanthin	xanthophylls	0	0	0	0
	Carotenoid_62	8'-apo-beta-carotenal	xanthophylls	0.00794597	0.0484628	0.0316804	0.0144874
	Carotenoid_63	capsanthin	xanthophylls	0	104.421	0	0.0870725
	Carotenoid_64	α-cryptoxanthin	xanthophylls	0.0626894	0.600754	0.0825836	3.61058
	Carotenoid_65	capsorubin	xanthophylls	0	9.5072	0	0
	Carotenoid_66	canthaxanthin	xanthophylls	0	0	0	0
	Carotenoid_67	echinenone	xanthophylls	0	0.00970305	0.00463837	0
	Carotenoid_68	β-citraurin	xanthophylls	0	0.0248457	0.00499319	0.0118816
		Total		37.8959	481.455	360.482	613.673
